# Supplementary material for: Effect of 2020–21 and 2021–22 Highly Pathogenic Avian Influenza H5 Epidemics on Wild Birds, the Netherlands
Source: Emerg Infect Dis. 2024 Jan;30(1):50–7. doi: 10.3201/eid3001.230970 (PMC10756359; doi:10.3201/eid3001.230970)
Supplement: Supplementary file 1 — Appendix 1. Additional information about the effects of the highly pathogenic avian influenza epidemics of 2020–21 and 2021–22 on wild birds, the Netherlands. [file 23-0970-Techapp-s1.xlsx]

## Sheet: Appendix 1 Table
Article DOI: http://doi.org/10.3201/eid3001.230970
Effect of 2020–21 and 2021–22 Highly Pathogenic Avian Influenza H5 Epidemics on Wild Birds, the Netherlands
Appendix 1
Appendix 1 Table. Full species account of reported wild bird mortality during the 2020/2021 and 2021/2022 HPAIV epidemics, between October 1, 2020 and September 30, 2022 in the Netherlands*
Avian family	Common name	Scientific name	Population size	Peak	2020/2021 Carcasses	2020/2021 Incidents	2021/2022 Carcasses	2021/2022 Incidents
Anatidae	Tundra bean goose	Anser serrirostris	240000–350000	Dec-Jan	13	2 /2	18
	Pink-footed goose	Anser brachyrhynchus	2700–13200	Oct-Nov	16	6/7	15	1/1
	Graylag goose	Anser anser	550000–670000	Nov-Dec	390	30/59	1054	53/60
	Greater white-fronted goose	Anser albifrons	820000–990000	Jan	64	8/9	91	5/6
	Canada goose	Branta canadensis	51600–72000	Sep-Nov	64	6/12	244	18/29
	Brant goose	Branta bernicla	76300–88300	Apr-May	103	2/3	124
	Barnacle goose	Branta leucopsis	710000–870000	Feb	3435	147/171	5310	77/104
	goose unidentified				607	35/59	1653	36/60
	Whooper swan	Cygnus cygnus	2800-4900		9	1/1	3
	Black swan	Cygnus atratus	110-200		5	1/1	2
	Mute swan	Cygnus olor	41700–48400	Sep-Jan	305	38/93	479
	swan unidentified				629	19/54	969	2/17
	Egyptian goose	Alopochen aegyptiaca	50100–56300	Sep	64	2/5	99	2/15
	Common shelduck	Tadorna tadorna	95000–130000	Aug-Nov	493	2/2	1274	2/16
	Gadwall	Anas strepera	120000–145000	Sep	56	2/ 5	52	4/6
	Eurasian wigeon	Anas penelope	820000–950000	Nov-Jan	125	12/ 13	300	1/9
	Mallard	Anas platyrhynchos	530000–700000	Jan	339	7 / 35	522	5/ 57
	Northern shoveler	Anas clypeata	35300–44400	Oct-Nov	2		36
	Northern pintail	Anas acuta	18700–30600	Oct-Jan	24		27
	Common teal	Anas crecca	100000–140000	Nov	132	1 / 2	303	0 / 3
	Common pochard	Aythya ferina	31000–63000	Oct-Dec	1
	Tufted duck	Aythya fuligula	220000–280000	Nov-Jan	45	1/ 19	34
	Greater scaup	Aythya marila	55400–110000	Dec-Feb	8		11
	Common eider	Somateria mollissima	28100–99000	Jan	226	0 / 2	344	0 / 20
	Common scoter	Melanitta nigra	890–80300	Jan	1		90
	Common merganser	Mergus merganser	4400–9100	Dec-Feb	8		8
	Red-breasted merganser	Mergus serrator	5400–8100	Dec-Jan	26		12
	Red-breasted goose	Branta ruficollis	20-40		2
	Ruddy shelduck	Tadorna ferruginea	80-120		47
	Muscovy duck	Cairina moschata	300-600		5	2/2	12
	Swan goose	Anser cygnoides	100-200		2
	duck unidentified				484	4 / 8	1125	1/13
Podicipedidae	Little grebe	Tachybaptus ruficollis	5200–6500	Sep-Jan	1
	Great crested grebe	Podiceps cristatus	28800–37000	Sep	60	0/ 1	164	4/ 10
	Black-necked grebe	Podiceps nigricollis	800-1700		1
	Horned grebe	Podiceps auritus	300-360				1
Ardeidae	Eurasian bittern	Botaurus stellaris	500-1000				1
	Grey heron	Ardea cinerea	29400–37500	Sep	143	0 / 15	100	3 / 21
	Great egret	Ardea alba	9600–18600	Oct-Nov	27	1 / 4	25
	Little egret	Egretta garzetta	370-560		8
	heron unidentified				64	1 / 2	37	0 / 2
Phalacrocoracidae	Great cormorant	Phalacrocorax carbo	59500–73000	Sep-Oct	229	2 / 12	364	2 / 35
	European shag	Phalacrocorax aristotelis	1-100		5		7
Rallidae	Water rail	Rallus aquaticus	3000-6000		10		13
	Common moorhen	Gallinula chloropus	97000–120000	Nov-Jan	65	0 / 6	60	0/3
	Common coot	Fulica atra	390000–470000	Dec-Feb	252	0 / 6	399	1/20
Scolopacidae	Eurasian oystercatcher	Haematopus ostralegus	170000–190000	Aug-Oct	123	1/2	188
	Northern lapwing	Vanellus vanellus	310000–510000	Nov	21	3/4	29
	Grey plover	Pluvialis squatarola	160000–180000	May	8		19
	Eurasian woodcock	Scolopax rusticola	2000-10000		482	0 / 7	299
	Jack snipe	Lymnocryptes minimus	2000-10000		4		2
	Common snipe	Gallinago gallinago	10000-20000		49	0/1	27
	Eurasian curlew	Numenius arquata	160000–200000	Aug-Feb	84	4/6	173	4/5
	Common redshank	Tringa totanus	36800–66100	Jul	65	0/1	19	1/2
	Wood sandpiper	Tringa glareola	500-2000		1		3
	Little stint	Calidris minuta	100-500		3
	Sanderling	Calidris alba	22200–38700	May & Sep	7		217	3/4
	Dunlin	Calidris alpina	440000–530000	Oct-Nov	56	1/3	72
	Red Knot	Calidris canutus	120000-160000		27		343	2/3
	Bar-tailed godwit	Limosa lapponica	28500-38700		3	0/1	1
Laridae	Black-legged kittiwake	Rissa tridactyla	88200-130000		72		234
	Black-headed gull	Chroicocephalus ridibundus	480000–640000	Sep & Mar	286	5 / 15	1231	17 / 35
	Mew gull	Larus canus	270000–380000	Jan	56	1 / 2	132	2 / 2
	Great black-backed gull	Larus marinus	25200–100000	Sep-Oct	137	1/1	372	1/3
	European herring gull	Larus argentatus	130000–290000	Jan-Feb	275	4 / 10	2332	6/21
	Lesser black-backed gull	Larus fuscus	94600-260000	summer	122	0 / 2	271	0 / 3
	Caspian gull	Larus cachinnans	250-500		3		15	4/15
	Little gull	Hydrocoloeus minutus	2400-10900				6
	Yellow-legged gull	Larus michahellis	150-300		2		1
	gull unidentified				124	1 / 15	1049	7/ 21
	Mediterranean gull	Ichthyaetus melanocephalus	30-60				18
Accipitridae	Eurasian sparrowhawk	Accipiter nisus	10000-15000	52	0 / 4		55	2/14
	Northern goshawk	Accipiter gentilis	5000-7500	31	1/7		36	6/9
	Hen harrier	Circus cyaneus	400-800	5	0/1		10	1/2
	White-tailed eagle	Haliaeetus albicilla	20–40	Nov-Mar	2	1 / 1	4
	Common buzzard	Buteo buteo	30000-50000		365	27/91	363	55/81
	Western marsh harrier	Circus aeruginosus	100-200		3	1/1	13
	Montagu`s harrier	Circus pygargus	100-500		1	1/1	1
	Red kite	Milvus milvus	1-5		3		1
Falconidae	Common kestrel	Falco tinnunculus	10000-20000		138	3/ 14	39	7/ 12
	Merlin	Falco columbarius	200-300		8		1
	Peregrine falcon	Falco peregrinus	500–650	Nov-Dec	27	4/5	28	9/11
	Hobby	Falco subbuteo	500-2000		6		1
	Saker falcon	Falco cherrug	very small number		1
Strigidae	Western barn owl	Tyto alba	4000-10000		122	0/7	88	1/15
	Long-eared owl	Asio otus	7000-12000		28	0/1	30	2/5
	Short-eared Owl	Asio flammeus	100-500		34	2/4	23
	Tawny owl	Strix aluco	14000-18000		17	0/1	15
	owl unidentified				39		11
	Eurasian eagle-owl	Bubo bubo	40-60		1
	Little owl	Athene noctua	20000-35000		2
Alcidae	Razorbill	Alca torda	35700-200000		94	0/2	469
	Common murre	Uria aalge	17000-570000		565	1/10	4362
	Atlantic puffin	Fratercula arctica	970-10600		7		231
Procellariidae	Northern fulmar	Fulmarus glacialis	9900-27.600				257
Sternidae	Common tern	Sterna hirundo	59900-24000		33	1/2	400	2/5
	Sandwich tern	Thalasseus sandvicensis	27.700-120.000	summer			5166	29/33
	Arctic Tern	Sterna paradisaea	1260-12.900	summer			88
	Little tern	Sternula albifrons	500-2000	summer			2	1/1
	Black tern	Chlidonias niger	9000-22000	summer	8		8
Alcedinidae	Common kingfisher	Alcedo atthis			28		6
Sulidae	Northern gannet	Morus bassanus	500-2500		203		2215	6/11
Stercorariidae	Parasitic jaeger	Stercorarius parasiticus	5-10				4
	Pomarine jaeger	Stercorarius pomarinus	5-20				3
	Great skua	Stercorarius skua	85-290		16		28	1/1
Gaviidae	Common loon	Gavia immer	10-20		6		4
	Red-throated loon	Gavia stellata	1800-11200		9		34
Ciconiidae	White stork	Ciconia ciconia	500-2000		21		104	14/18
Other landbird species					3318	1/40*	3850	6/59*
Corvidae	Eurasian jay	Garrulus glandarius	150000-250000		17		40
	Eurasian magpie	Pica pica	150000-250000		118	1 / 5	144	2 / 18
	Western jackdaw	Coloeus monedula	3000000-500000		94	0/5	232	1/4
	Carrion crow	Corvus corone	200000-400000		37	0/5	173
	Rook	Corvus frugilegus	150000-175000		3		6
	Northern Raven	Corvus corax	800-1000				4	1/4
	corvid unidentified				67
*other positive species
	Dove (Columba sp.)							1/3
	Song thrush	Turdus philomelos	5000-12000					1/5
	finch unspecified					1/1
*Population size represents the estimated lowest and highest maximum number of individuals wintering in the Netherlands, based on census data for 2013–2020 from Sovon. For summer migratory species, population size represents the estimated lowest and highest maximum number of individuals migrating to the Netherlands, based on census data for 2016–2021 from Sovon. The number of HPAI positive cases …
